# Supplementary material for: Correction: Molecular Genetic Analysis of 103 Sporadic Colorectal Tumours in Czech Patients
Source: PLoS One. 2026 Jun 16;21(6):e0351709. doi: 10.1371/journal.pone.0351709 (PMC13271464; doi:10.1371/journal.pone.0351709)
Supplement: S1 Table — (XLS) [file pone.0351709.s001.xls]

## Sheet: Supplement-Final
Table S1. The characteristics and clinical features of the patients and mutation profiles, LOH, MSI, MLH1 methylation, IHC and histopathology of their tumours
Tumour No.	Sex	Age at diagnosis	Location	T	N	M	Grade	Stage	Lymphatic nodes	MLH1	MSH2	Number of deleterious	APC	APC	TP53	KRAS	BRAF	CTNNB1	MUTYH	MSI	MLH1
									No.invaded/No.examined	IHC	IHC	APC mutations	NM_000038.3	LOH	NM_000546.3	NM_004985.3	NM_004333.3	NM_001904.3	NM_001128425.1		metylation
2	F	41-50	S	3	2	n.d.	2	III	7/12	+	+	/	/	LOH	/	/	/	/	/	MSS	/
3	M	61-70	S	3	1	1	2	IV	3/4	+	+	1	c.1744-1G>C	LOH	/	/	/	/	/	MSS	/
7	F	61-70	A	3	2	1	2	IV	9/9	+	+	1	c.4455_4456insCGATG	/	/	/	/	/	/	MSS	/
9	M	61-70	C	2	2	0	2	III	5/13	+	+	2	c.4536_4537insA	/	/	/	c.1799T>A,p.V600E	/	/	MSS	/
													c.1594C>T,p.Q532X
16	F	>70	C	3	2	1	3	IV	10/10	+	+	1	c.4240delG	LOH	/	c.35G>A,p.G12D	/	/	/	MSS	/
24	F	61-70	S	3	2	n.d.	2	III	4/17	+	+	/	/	/	/	c.35G>A,p.G12D	/	/	/	MSS	/
26	F	61-70	FL	3	0	0	1	II	0/17	+	+	1	c.3980C>G,p.S1327X	LOH	/	/	/	/	/	MSS	/
35	M	61-70	D	3	0	0	2	II	0/14	+	+	/	/	/	/	c.37G>T,p.G13C	/	/	/	MSS	/
47	F	51-60	S	3	0	0	2	II	0/15	+	+	1	c.543_546delAAAC	/	/	/	/	/	/	MSS	/
98	F	51-60	S	3	2	0	1	III	n.d./18	n.d.	n.d.	/	/	LOH	c.734G>T,p.G245V	/	/	/	/	MSS	/
29	M	61-70	FH	3	0	0	2	II	0/10	+	+	1	c.3927_3931delAAAGA	LOH	/	c.35G>T,p.G12V	/	/	/	MSI-L	/
46	F	61-70	FL	3	0	0	3	II	0/16	-	+	2	c.2926dupA	MSI	/	/	/	/	/	MSI-H	/
													c.4396_4397delGG
85	M	51-60	RS	2	0	0	2	I	0/15	+	+	2	c.2566C>T,p.R856C	/	/	c.35G>A,p.G12D	/	/	/	MSI-H	/
													c.1146G>T,p.R382S
													c.1660C>T,p.R554X
85	M	51-60	FH	2	0	0	2	I	n.d.	+	+	/	/	/	/	/	/	/	/	MSI-H	/
134	M	61-70	RS	3	0	0	1	II	0/10	n.d.	n.d.	/	/	LOH	/	c.35G>T,p.G12V	/	/	/	MSS	/
143	M	51-60	A	3	0	0	3	II	0/10	-	+	/	/	/	/	/	/	/	/	MSI-H	met
144	M	51-60	R	3	1	n.d.	3	III	3/15	+	+	1	c.4474delG	/	/	/	/	/	/	MSS	/
146	M	>70	FL	3	0	0	2	II	0/14	+	+	2	c.4358delC	/	c.734G>A,p.G245D	/	/	/	/	MSI-H	/
													c.1813_1814insAT
147	M	>70	S	3	1	1	3	IV	1/11	n.d.	n.d.	1	c.3916G>T,p.E1306X	LOH	c.332T>G,p.L111R	c.38G>A,p.G13D	/	/	/	MSS	/
10	F	61-70	C	3	2	1	3	IV	24/33	-	+	/	/	/	/	/	/	/	/	MSI-H	met
14	F	61-70	S	2	0	0	2	I	0/7	+	+	1	c.1381G>T,p.E461X	LOH	c.644_652del9	/	/	/	/	MSS	/
15	M	>70	A	3	0	0	3	II	0/15	+	+	/	/	/	/	c.35G>A,p.G12D	/	/	/	MSS	/
21	M	>70	S	2	n.d.	1	2	IV	0/1	+	+	2	c.3577C>T,p.Q1193X	/	/	c.35G>T,p.G12V	/	/	/	MSS	/
													c.3919_3921delinsTT
32	M	51-60	FH	3	1	0	3	III	3/25	-	+	/	/	MSI	/	/	/	/	c.1435G>A,p.E479K	MSI-H	met
33	M	61-70	FL	3	0	0	2	II	0/13	-	+	1	c.6319G>A,p.G2107S	MSI	/	/	/	/	/	MSI-H	met
34	M	>70	R	4	n.d.	n.d.	3	n.d.	0/1	+	+	2	c.694C>T,p.R232X	/	c.291_292insTA	c.35G>T,p.G12V	/	/	/	MSS	/
													c.3671dupA
43	F	>70	C	3	0	0	2	II	0/10	-	+	/	/	/	/	/	c.1799T>A,p.V600E	/	/	MSI-H	met
53	F	61-70	T	3	0	0	2	II	0/19	+	+	/	/	LOH	/	/	/	/	/	MSS	met
55	F	51-60	S	3	2	n.d.	2	III	7/17	+	+	/	/	/	/	/	/	/	/	MSS	/
56	M	51-60	R	4	0	0	1	II	0/2	+	+	2	c.637C>T,p.R213X	/	/	c.34G>A,p.G12S	/	/	/	MSS	/
													c.3927_3931delAAAGA
60	F	>70	FH	3	0	0	2	II	0/8	+	+	/	/	/	/	c.182A>T,p.G61L	/	/	/	MSS	/
61	M	41-50	D	3	0	0	1	II	0/1	+	+	/	/	/	/	c.35G>A,p.G12D	/	/	/	MSS	/
62	M	61-70	S	4	2	0	1	III	6/20	+	+	1	c.694C>T,p.R232X	/	/	/	/	/	/	MSS	/
66	F	51-60	S	3	2	0	2	III	6/14	+	+	1	c.637C>T,p.R213X	LOH	c.1014delC	/	/	/	/	MSS	/
67	M	>70	S	3	0	0	2	II	0/9	+	+	1	c.3982C>T,p.Q1328X	LOH	/	/	/	/	/	MSS	/
69	F	51-60	RS	2	0	0	2	I	0/7	+	+	/	/	/	/	/	/	/	/	MSS	/
70	F	>70	T	3	0	0	2	II	0/21	+	+	1	c.4192_4193delAG	LOH	/	/	/	/	/	MSS	/
74	M	51-60	D	3	0	0	1	II	0/21	+	+	/	/	/	/	/	/	/	/	MSS	/
76	M	51-60	RS	4	n.d.	0	3	n.d.	n.d.	n.d.	n.d.	2	c.758delG	/	c.928A>G,p.N310D	c.38G>A,p.G13D	/	/	/	MSI-H	/
													c.4012C>T,p.Q1338X
82	F	>70	A	2	0	0	1	I	0/5	n.d.	n.d.	1	c.2438A>G,p.N813S	LOH	c.814G>A,p.V272M	/	/	/	/	MSS	/
													c.4233delT
83	M	>70	R	2	0	0	1	I	0/7	n.d.	n.d.	1	c.4128T>A,p.Y1376X	LOH	/	/	/	/	/	MSS	/
95	M	>70	A	3	0	0	1	II	0/12	n.d.	n.d.	1	c.3897_3898insAATACCCTGC	/	/	/	/	/	/	MSS	/
125	M	>70	C	3	0	0	1	II	0/14	+	+	3	c.1213C>T,p.R405X	/	/	/	/	/	/	MSI-L	/
													c.1690C>T,p.R564X
													c.4348C>T,p.R1450X
105	M	51-60	S	3	1	0	2	III	1/18	n.d.	n.d.	/	/	/	/	/	/	/	/	MSS	/
106	F	>70	C	3	1	n.d.	3	III	2/14	-	+	/	/	MSI	/	/	c.1799T>A,p.V600E	/	/	MSI-H	met
107	F	>70	R	3	0	0	2	II	0/3	n.d.	n.d.	1	c.4099C>T,p.Q1367X	/	/	/	/	/	/	MSS	/
108	F	51-60	C	3	2	1	2	IV	5/6	n.d.	n.d.	2	c.637C>T,p.R213X	/	c.916C>T,p.R306X	c.38G>A,p.G13D	/	/	/	MSI-L	/
													c.4738_4741delATTT
111	M	>70	A	3	0	0	3	II	0/44	+	-	2	c.694C>T,p.R232X	MSI	/	/	/	/	/	MSI-H	met
													c.4391_4394delAGAG
122	M	51-60	RS	3	2	1	2	IV	8/12	n.d.	n.d.	/	/	LOH	c.746G>T,p.R249M	/	/	/	/	MSS	/
124	F	>70	C	3	2	0	2	III	5/15	n.d.	n.d.	/	/	/	c.916C>T,p.R306X	/	/	/	/	MSS	/
149	M	>70	R	1	0	0	1	I	0/18	n.d.	n.d.	2	c.3571C>T,p.Q1191X	/	/	c.35G>A,p.G12D	/	/	/	MSS	/
													c.4135G>T,p.E1379X
150	M	61-70	C	3	0	0	3	II	0/15	-	+	/	/	MSI	/	/	c.1799T>A,p.V600E	/	/	MSI-H	met
152	F	>70	S	1	0	0	2	I	0/4	n.d.	n.d.	1	c.2413C>T,p.R805X	LOH	/	/	/	/	/	MSS	/
153	F	>70	FL	3	2	n.d.	2	III	5/11	n.d.	n.d.	2	c.1213C>T,p.R405X	LOH	c.1024C>T,p.R342X	c.183A>C,p.G61H	/	/	/	MSS	/
													c.4348C>T,p.R1450X
154	F	>70	T	2	0	0	3	I	0/14	n.d.	n.d.	1	c.3870_3871insTCGTCTG	LOH	/	c.183A>C,p.G61H	/	/	/	MSS	/
156	M	51-60	R	2	0	0	1	I	0/8	n.d.	n.d.	1	c.1797delC	LOH	c.309C>G,p.Y103X	c.34G>A,p.G12S	/	/	/	MSS	/
158	M	>70	S	3	2	n.d.	2	III	5/21	n.d.	n.d.	1	c.4025dupT	LOH	c.309C>G,p.Y103X	c.35G>T,p.G12V	/	/	/	MSS	/
162	F	>70	T	2	0	0	2	I	0/27	n.d.	n.d.	2	c.3839dupT	/	c.993G>C,p.Q331H	/	/	/	c.545G>A,p.R182H	MSS	/
													c.3927_3931delAAAGA
163	F	61-70	R	1	0	0	2	I	0/5	n.d.	n.d.	1	c.3982C>T,p.Q1328X	LOH	c.749C>T,p.P250L	/	/	/	/	MSS	/
168	M	41-50	RS	3	1	0	2	III	3/8	n.d.	n.d.	1	c.637C>T,p.R213X	/	c.472delC	/	/	/	/	MSS	/
170	M	41-50	C	3	2	1	3	IV	31/31	n.d.	n.d.	/	/	/	/	/	/	/	/	MSS	/
171	M	>70	S	3	0	0	2	II	0/12	n.d.	n.d.	1	c.3625G>T,p.E1209X	/	/	c.35G>A,p.G12D	/	/	/	MSS	/
175	M	51-60	S	2	0	0	2	I	0/20	n.d.	n.d.	1	c.3845C>A,p.S1282X	LOH	/	/	/	/	/	MSS	/
177	F	>70	C	2	0	0	2	I	0/8	n.d.	n.d.	1	c.4601G>T,p.G1534V	MSI	/	/	c.1799T>A,p.V600E	/	/	MSI-H	met
178	M	61-70	C	3	2	1	2	IV	7/7	n.d.	n.d.	/	/	/	/	/	/	/	/	MSS	/
179	M	51-60	R	1	n.d.	n.d.	2	n.d.	n.d.	n.d.	n.d.	2	c.2731G>T,p.E911X	/	/	c.35G>T,p.G12V	/	/	/	MSS	/
													c.4666dupA
180	F	41-50	R	3	2	0	2	III	n.d.	n.d.	n.d.	1	c.4395_4396delTG	/	/	/	/	/	/	MSS	/
182	F	51-60	S	2	0	0	2	I	0/7	n.d.	n.d.	/	/	/	c.466delC	/	/	/	/	MSS	/
183	F	>70	S	3	1	n.d.	1	III	1/18	n.d.	n.d.	1	c.1690C>T,p.R564X	/	/	/	/	/	/	MSS	/
184	F	>70	R	2	0	0	2	I	0/11	n.d.	n.d.	1	c.3699C>T,p.Q1237X	LOH	/	/	/	/	/	MSS	/
185	F	61-70	C	4	0	0	3	II	0/19	n.d.	n.d.	2	c.3814dupT	MSI	/	c.35G>A,p.G12D	/	/	/	MSI-H	met
													c.4666dupA
188	M	41-50	S	4	2	1	3	IV	3/4	n.d.	n.d.	/	/	/	c.786_796del11	/	c.1799T>A,p.V600E	/	/	MSS	/
189	M	61-70	RS	4	2	1	2	IV	31/34	n.d.	n.d.	1	c.2626C>T,p.R876X	LOH	c.773A>G,p.E258G	/	/	/	/	MSS	/
190	M	61-70	A	4	0	0	2	II	0/8	n.d.	n.d.	/	/	MSI	/	/	c.1799T>A,p.V600E	/	/	MSI-H	met
191	F	51-60	R	3	0	0	2	II	0/13	n.d.	n.d.	3	c.3022delA	/	/	c.35G>T,p.G12V	/	/	/	MSS	/
													c.3929delA
													c.4555G>A,p.D1519N
192	F	61-70	R	4	2	n.d.	1	III	5/9	n.d.	n.d.	1	c.4058_4059delAA	LOH	/	c.35G>A,p.G12D	/	/	/	MSS	/
193	F	51-60	R	4	1	n.d.	2	III	3/10	n.d.	n.d.	2	c.637C>T,p.R213X	/	/	c.34G>C,p.G12R	/	/	/	MSS	/
													c.3927_3931delAAAGA
197	F	61-70	A	2	0	0	2	I	0/20	n.d.	n.d.	/	/	LOH	/	/	/	/	/	MSI-H	/
200	F	>70	RS	3	0	0	2	II	0/19	n.d.	n.d.	1	c.2086delG	/	/	/	/	/	/	MSS	/
201	M	41-50	S	4	1	n.d.	2	III	1/8	n.d.	n.d.	/	/	MSI	/	/	/	c.134C>T,p.S45F	/	MSI-H	/
222	M		FL	3	0	0	2	II	0/6	n.d.	n.d.	1	c.4037C>G,p.S1346X	/	/	/	/	/	/	MSS	/
205	F	31-40	RS	3	2	n.d.	2	III	4/11	n.d.	n.d.	1	c.3916G>T,p.E1306X	/	c.722C>A,p.S241Y	/	/	/	/	MSS	/
210	F	61-70	RS	2	0	0	1	I	0/7	n.d.	n.d.	2	c.4057G>T,p.E1353X	/	c.499C>T,p.Q167X	c.35G>A,p.G12D	/	/	/	MSS	/
													c.4115delC
211	F	51-60	C	4	1	n.d.	2	III	1/9	n.d.	n.d.	1	c.4666dupA	LOH	c.725G>C,p.C242S	c.38G>A,p.G13D	/	/	/	MSS	/
213	M	>70	S	3	1	n.d.	2	III	1/23	n.d.	n.d.	2	c.2626C>T,p.R876X	/	/	c.35G>T,p.G12V	/	/	/	MSS	/
													c.4090dupA
215	F	61-70	FH	3	0	0	2	II	0/11	n.d.	n.d.	1	c.1660C>T,p.R554X	LOH	/	/	/	/	/	MSS	/
217	M	61-70	S	4	0	0	2	II	0/22	n.d.	n.d.	2	c.2828C>A,p.S943X	/	/	c.183A>C,p.Q61H	/	/	/	MSS	/
													c.4233delT
221	F	41-50	S	3	1	0	2	III	3/28	n.d.	n.d.	1	c.637C>T,p.R213X	LOH	/	/	/	/	/	MSS	/
225	F	>70	FL	4	0	0	2	II	0/22	n.d.	n.d.	2	c.1643dupT	MSI	/	/	/	/	/	MSI-H	/
													c.4666dupA
227	M	51-60	S	4	2	n.d.	2	III	12/28	n.d.	n.d.	1	c.3927_3931delAAAGA	/	c.395A>G,p.K132R	/	/	/	/	MSS	/
228	F	<30	R	3	2	n.d.	3	III	4/34	n.d.	n.d.	6	c.646C>T,p.R216X	MSI	/	/	/	c.59C>T,p.A20V	/	MSI-H	/
													c.694C>T,p.R232X
													c.730-15A>G
													c.1242C>T,p.R414R
													c.1312+4T>G
													c.3313C>T,p.R1105W
													c.4097C>T,p.A1366V
													c.4901C>T,p.P1634L
232	M	61-70	FH	3	1	0	2	III	3/21	n.d.	n.d.	1	c.4189G>T,p.E1397X	LOH	/	/	/	/	/	MSS	/
233	M	61-70	RS	4	0	0	2	II	0/13	n.d.	n.d.	/	/	LOH	/	/	c.1799T>A,p.V600E	/	/	MSS	/
235	M	61-70	RS	3	2	0	2	III	4/14	n.d.	n.d.	1	c.4198delT	/	c.517G>T,p.V173L	/	/	/	/	MSS	/
236	M	61-70	FL	3	0	0	2	II	0/18	n.d.	n.d.	1	c.4453delG	/	/	/	/	/	/	MSI-L	/
237	F	51-60	A	3	0	0	2	II	0/17	n.d.	n.d.	2	c.2983dupT	MSI	/	/	c.1799T>A,p.V600E	/	/	MSI-H	met
													c.4393_4394delAG
245	M	51-60	R	3	1	0	3	III	1/14	n.d.	n.d.	1	c.3960_3964delGAGCG	LOH	/	/	/	/	/	MSS	/
252	F	>70	C	3	0	0	2	II	0/15	n.d.	n.d.	/	/	/	/	/	/	/	/	MSS	/
255	F	51-60	S	3	1	n.d.	2	III	3/16	n.d.	n.d.	1	c.3980C>G,p.S1327X	LOH	/	c.34G>T,p.G12C	/	/	/	MSS	/
256	F	61-70	RS	3	2	n.d.	2	III	5/10	n.d.	n.d.	1	c.2413C>T,p.R805X	LOH	c.948_970dup23	/	/	/	/	MSS	/
257	F		C	3	0	0	2	II	0/22	n.d.	n.d.	/	/	/	/	c.35G>T,p.G12V	/	/	/	MSS	/
259	F	41-50	R	3	0	0	2	II	0/21	n.d.	n.d.	2	c.1847dupT	/	c.1009C>G,p.R337G	/	/	/	/	MSS	/
													c.4127_4128delAT
261	M	61-70	R	3	2	n.d.	2	III	6/14	n.d.	n.d.	2	c.3805delA	/	c.823T>C,p.C275R	/	/	/	/	MSS	/
													c.4057G>T,p.E1353X
Legend	C-caecum, A-ascendens, T-transversum, D-descendens, FH-flexura hepatica, FL-flexura lienalis, RS-rectosigmoideum, R-rectum
	MSI - microsatellite instability, H - high, L - low
	MSS - microsatellite stable
	n.d.- not determined
	met - MLH1 promoter methylated
	IHC - immunohistochemistry: + protein expressed, - protein absent
	APC	red-benign (as predicted by Polyphen) substitutions (missense)
		green-benign substitutions (silent)

## Sheet: Mutation spectra F vs. M
Comparison of number of the mutations, type and their spectra based on sex
	Male		Female
no. of tumours	52		51
	no. of mutations
APC	51		55
APC-LOH	14		21
KRAS	18		14
TP53	13		15
BRAF	5		4
CTNNB1	1		1
MSI	14		11
MLH1-metylation	6		7
	APC
point mutations	30		28
C>T/G>A	18		19
G>T/C>A	9		4
G>C/C>G	2		2
T>A/A>T	1		0
A>G/T>C	0		2
T>G/A>C	0		1
frameshift mutations	21		27
MCR region	26		24
	TP53
point mutations	10		11
frameshift mutations	3		4
